# Supplementary material for: Vitamin D and Type 1 Diabetes Risk: A Systematic Review and Meta-Analysis of Genetic Evidence
Source: Nutrients. 2021 Nov 26;13(12):4260. doi: 10.3390/nu13124260 (PMC8707565; doi:10.3390/nu13124260)
Supplement: Supplementary file 1 [file nutrients-13-04260-s001.zip]

Archive with 1 entries (1 files):
- NUTRIENTS VitD-T1D LN - Supplementary Materials 20211022.pdf
